# Supplementary material for: Frequency of Mutations in the TPO Gene in Patients with Congenital Hypothyroidism Due to Dyshormonogenesis in Chile
Source: Medicina (Kaunas). 2024 Jul 16;60(7):1145. doi: 10.3390/medicina60071145 (PMC11279067; doi:10.3390/medicina60071145)
Supplement: Supplementary file 1 [file medicina-60-01145-s001.zip]

Archive with 4 entries (3 files):
- medicina-2995511-supplementary/
- medicina-2995511-supplementary/Figure S1.pdf
- medicina-2995511-supplementary/figure_S2.pdf
- medicina-2995511-supplementary/table_S1.pdf
